# Supplementary material for: Effect of Nail Grips on Weight Bearing and Limb Function in 30 Dogs 2 Weeks Post Tibial Plateau Leveling Osteotomy
Source: Animals (Basel). 2022 Sep 6;12(18):2312. doi: 10.3390/ani12182312 (PMC9494954; doi:10.3390/ani12182312)
Supplement: Supplementary file 1 [file animals-12-02312-s001.zip]

Archive with 1 entries (1 files):
- animals-1873407-supplementary.pdf
